# Supplementary material for: Accretion of volatile elements on Earth without the need of a late veneer
Source: Sci Adv. 2026 Feb 25;12(9):eady8018. doi: 10.1126/sciadv.ady8018 (PMC12935040; doi:10.1126/sciadv.ady8018)
Supplement: Supplementary file 2 — Tables S1 to S8 [file sciadv.ady8018_tables_s1_to_s8.zip]

Archive with 1 entries (1 files):
- ady8018_tables_s1_to_s8.xlsx
