# Supplementary material for: Accretion of volatile elements on Earth without the need of a late veneer
Source: Sci Adv. 2026 Feb 25;12(9):eady8018. doi: 10.1126/sciadv.ady8018 (PMC12935040; doi:10.1126/sciadv.ady8018)
Supplement: Supplementary file 2 — Tables S1 to S8 [file sciadv.ady8018_tables_s1_to_s8.zip › ady8018_tables_s1_to_s8.xlsx]

## Sheet: S1. Exp. Conditions & Comp.
Table S1. Experimental conditions and EPMA and Nano-XRF compositional results on the run products.
	DH-12	σ	DH-13	σ	DH-14	σ	DH-15	σ	DH-16	σ	DH-17	σ
Final Temperature (K)	4710		4080		4180		3820		3610		4180
Pressure corrected (GPa)[1]	89.717		60.016		67.286		50.314		42.747		64.286
time duration (s)	20		30		60		60		40		60
Silicates
Normalized elements (wt%)
Si	19.0471	2.01804	17.8615	0.574245	16.37	1.89532	30.5509	1.39128	20.3964	1.40497	19.545	1.01235
Fe	13.6095	3.75378	13.5288	2.28394	15.467	6.86765	7.98082	1.34088	14.5087	4.22491	7.42854	0.982728
O	42.202	1.52481	41.9296	0.613755	41.1229	0.668463	46.8933	0.223338	42.427	1.13078	43.8671	0.782305
S	0.11783	0.0115423	0.180995	0.0311789	0.180245	0.0600808	0.359557	0.055036	0.525846	0.140376	0.0495737	0.0205129
Mg	19.5014	0.719048	20.8131	0.66846	20.2367	0.725916	11.8476	2.09553	16.8633	1.20073	21.737	0.649776
Al	2.86815	0.0722898	3.06438	0.120801	3.74739	0.278579	1.30656	0.166933	2.21317	0.164926	4.56271	0.163078
Se (Nano-XRF)	0.129637	0.00821307	0.162518	0.00873304	0.146909	0.010015	0.166752	0.0679786	0.293963	0.00462978	0.118236	0.00671751
Te (Nano-XRF)	0.0741539	0.00479209	0.0824938	0.00551738	0.0911348	0.0068895	0.110717	0.0432791	0.136486	0.0063319	0.0657345	0.00617304
Ca	2.45015	0.156065	2.37665	0.0982811	2.6378	0.405888	0.783826	0.136572	2.63515	0.131335	2.62613	0.0469001
Total	100		100		100		100		100		100
Molar fractions
Si	0.149532	0.0158429	0.140188	0.00450703	0.130229	0.0150779	0.229911	0.0104701	0.161359	0.011115	0.147961	0.00766381
Fe	0.0537345	0.0148211	0.0534021	0.00901537	0.0618826	0.0274772	0.0302057	0.00507495	0.0577265	0.0168099	0.0282827	0.00374155
O	0.5816	0.0210138	0.577696	0.00845618	0.574286	0.00933517	0.619486	0.00295042	0.589209	0.0157037	0.582958	0.0103962
S	0.000810227	7.93677e-05	0.00124424	0.000214338	0.00125593	0.000418639	0.00237	0.000362767	0.00364372	0.000972701	0.000328707	0.000136014
Mg	0.176915	0.00652315	0.188766	0.00606265	0.186034	0.00667328	0.103029	0.0182232	0.154163	0.0109769	0.190155	0.00568422
Al	0.0234381	0.000590742	0.0250352	0.000986916	0.0310315	0.00230687	0.0102348	0.00130765	0.0182252	0.00135814	0.0359543	0.00128506
Se (Nano-XRF)	0.000361957	2.29315e-05	0.000453644	2.4377e-05	0.000415651	2.83355e-05	0.000446301	0.000181941	0.000827097	1.30264e-05	0.000318337	0
Te (Nano-XRF)	0.000128138	8.28074e-06	0.000142513	9.53159e-06	0.000159581	1.20638e-05	0.000183395	7.1689e-05	0.000237667	1.10259e-05	0.000109533	0
Ca	0.0134797	0.000858606	0.013072	0.000540563	0.0147056	0.00226281	0.0041337	0.000720243	0.0146093	0.000728123	0.013932	0.000248811
Total	1		1		1		1		1		1
Metals
Normalized elements (wt%)
Si	9.98596	0.256783	7.15517	0.133104	6.15551	0.115014	3.57361	1.22049	5.18318	0.0531295	3.87672	0.035378
Fe	71.015	1.53682	74.0697	0.592877	76.2804	0.53524	76.1179	3.1501	67.3919	0.122741	75.2253	0.229616
O	8.70573	0.635685	6.77703	0.313225	6.8304	0.197109	4.36134	1.08761	7.05493	0.0971722	3.82651	0.0330522
S	3.52642	0.0823065	3.69982	0.088646	3.61884	0.0575348	3.80907	0.153355	6.435	0.018435	6.46807	0.020048
Mg	1.10638	0.0600413	0.600228	0.0429623	0.50638	0.0210049	4.51742	0.695871	0.577835	0.0121273	0.135522	0.0153369
Al	0.235601	0.0338569	0.122255	0.0174123	0.130658	0.0112195	0.422079	0.144203	0.128026	0.0114609	0.0741682	0.0103696
Se	3.30452	0.227464	4.76493	0.211672	4.28065	0.121577	4.53123	0.294627	7.85721	0.0831823	6.28495	0.030068
Te	2.12034	0.045041	2.81088	0.0708551	2.19714	0.0390921	2.66738	0.115894	5.37193	0.0463969	4.10879	0.0434935
Total	100		100		100		100		100		100
Molar fractions
Si	0.148516	0.003819	0.114157	0.0021236	0.0986362	0.00184298	0.0588676	0.0201049	0.0837685	0.000858657	0.0674616	0.000615638
Fe	0.531178	0.0114951	0.594331	0.00475722	0.614739	0.00431346	0.63061	0.0260975	0.547769	0.000997654	0.658358	0.00200956
O	0.227287	0.0165963	0.189805	0.00877254	0.192134	0.00554453	0.126117	0.0314505	0.200153	0.00275685	0.116891	0.00100967
S	0.045937	0.00107217	0.0517021	0.00123876	0.0507909	0.000807509	0.0549582	0.00221265	0.0910915	0.000260959	0.0985854	0.000305569
Mg	0.0190143	0.00103188	0.0110661	0.000792071	0.00937654	0.000388944	0.085991	0.0132462	0.0107915	0.000226487	0.00272519	0.000308407
Al	0.00364735	0.00052414	0.00203031	0.000289171	0.00217933	0.000187138	0.00723733	0.00247263	0.00215376	0.000192805	0.00134347	0.000187833
Se	0.0174789	0.00120315	0.0270372	0.00120107	0.0243952	0.000692857	0.0265465	0.00172609	0.0451622	0.000478121	0.0388971	0.000186089
Te	0.00694112	0.000147445	0.00987106	0.000248824	0.00774941	0.000137879	0.00967147	0.000420213	0.0191097	0.000165049	0.0157379	0.000166593
Total	1		1		1		1		1		1
Activity coef γFe in metal[2]	1.1527		1.13919		1.13966		1.10718		1.3438		1.12739
FeO molar fraction in sil. (XFeO)	0.128429	0.0354232	0.126454	0.0213481	0.145362	0.0645438	0.0793813	0.0133371	0.140525	0.0409207	0.0678176	0.00897165
Activity coef. γFeO in silicate[3]	1.7		1.7		1.7		1.7		1.7		1.7
Oxygen fugacity (log fO2 in ∆IW)	-0.895538	0.240268	-0.996618	0.146822	-0.905268	0.385779	-1.42891	0.150507	-0.979711	0.253594	-1.6169	0.114859
Ideal Oxygen fugacity	-1.233	0.240268	-1.34432	0.146822	-1.25261	0.385779	-1.80137	0.150507	-1.18394	0.253594	-1.97365	0.114859
Sulfide capacity (Log Cs)[4]	-5.16333	0.00150208	-5.17	0.000663477	-5.10213	0.00443988	-5.39267	0.002475	-5.12207	0.00239168	-5.34713	0.00026662
Partition Coef Sulfur (DS)	56.6965	5.70931	41.5531	7.22698	40.4408	13.4954	23.1892	3.67021	24.9996	6.67411	299.918	124.105
Partition Coef Selenium (DSe)	48.29	4.5176	59.5999	4.15533	58.6915	4.33443	59.4812	24.5548	54.6033	1.03621	122.189	0.584566
Partition Coef Tellurium (DTe)	54.1691	3.68487	69.2644	4.95067	48.5609	3.77135	52.7358	20.7414	80.4053	3.79427	143.682	1.52094
Partition Coef Sulfur (Log DS)	1.75356	0.0437333	1.6186	0.0755332	1.60682	0.144927	1.36528	0.0687369	1.39793	0.115943	2.477	0.17971
Partition Coef Selenium (Log DSe)	1.68386	0.0406289	1.77525	0.0302792	1.76858	0.0320731	1.77438	0.179284	1.73722	0.00824161	2.08703	0.00207772
Partition Coef Tellurium (Log DTe)	1.73375	0.029543	1.84051	0.0310412	1.68629	0.0337283	1.72211	0.170811	1.90528	0.0204941	2.1574	0.0045972
[1] Corrected for thermal pressure as in Siebert et al. (13)
[2] Calculated from approach by Ma (93)
[3] FeO Activity in silicate liquids based on FeO-bearing melts (125)
[4] Calculated from approach by Haughton et al. (89)

## Sheet: S2. Compiled Studies - S
Table S2. Experiments compiled for Sulfur multilinear regression.
Study	Rose-Weston et al., 2009		Rose-Weston et al., 2009		Rose-Weston et al., 2009		Rose-Weston et al., 2009		Rose-Weston et al., 2009		Rose-Weston et al., 2009		Rose-Weston et al., 2009		Rose-Weston et al., 2009		Jennings et al., 2021		Jennings et al., 2021		Jennings et al., 2021		Chabot and Agee 2003		Kubik et al., 2021		Jennings et al., 2021		Li and Agee 2001		Li and Agee, 2001		Kubik et al., 2021		Rose-Weston et al., 2009		Jennings et al., 2021		Li and Agee, 2001		This study		This study		This study		This study
Run	LRMS 54		LRMS 50		LRMS 53		LRMS 47		LRMS 34		LRMS 41		LRMS 42		LRMS 43		A74		A129		4At4**		v27		H4735		H3372a		562A6		552A6		Z1825		3B.8		H2755		540A6		DH-16		DH-15		DH-13		DH-17
Temperature (K)	2233		2098		2233		2133		2233		2233		2233		2233		2223		2223		2223		2273		2273		2478		2273		2273		2473		2593		2593		2273		3610		3820		4080		4180
Pressure (GPa)	2		2.8		2.82		2.85		2.85		2.85		2.85		2.85		3.14		3.14		3.14		10		10		11		13		16		18		19		19		20		42.747		50.314		60.016		64.286
Time (min)	30		27		30		30		30		50		15		7		30		30		71		5		5		2.3		10		10		4		1.5		1.5		15		1		1		1		1
Capsule	MgO		MgO		MgO		MgO		MgO		MgO		MgO		MgO		MgO		MgO		MgO		MgO		MgO		MgO		MgO		MgO		MgO		MgO		MgO		MgO		DAC		DAC		DAC		DAC
Silicate	Xi	σ	Xi	σ	Xi	σ	Xi	σ	Xi	σ	Xi	σ	Xi	σ	Xi	σ	Xi	σ	Xi	σ	Xi	σ	Xi	σ	Xi	σ	Xi	σ	Xi	σ	Xi	σ	Xi	σ	Xi	σ	Xi	σ	Xi	σ	Xi	σ	Xi	σ	Xi	σ	Xi	σ
SiO2	0.327272296543353	0.00458481312019471	0.387449284457735	0.00306249434417812	0.330215726206559	0.00595140985476968	0.413614612035898	0.00492072902620368	0.354759358498195	0.00204805854554681	0.359329697536663	0.0042369532825447	0.397833311508393	0.0030874988795447	0.394099601718196	0.00207753629143216	0.311809480103469	0.00224905856876626	0.401487424244632	0.00658012664544787	0.322448788637407	0.0211642291258508	0.327223392789402	0.00355677600858046	0.339503002968672	0.00180298992548418	0.341993785070065	0.00524135399546666	0.34381903080784	0.00183860444282267	0.355559334833173	0.00181407823894476	0.360576666547568	0.00147324480714022	0.369671029056821	0.00601445437512866	0.382512	0.0133274	0.301724515975294	0.00357070433106857	0.378562297202374	0.026076699717389	0.591196924846026	0.0269230111243652	0.314128480572714	0.0100992076529841	0.314128480572714	0.0100992076529841
FeO	0.027954848757406	0.00334621631011344	0.0790286989186638	0.00358556133982827	0.0693130088263336	0.00812433366391028	0.0633272369469118	0.00144791516485117	0.0692550273766947	0.00290424308353881	0.049153815927444	0.00248784651166511	0.0550579102829332	0.00311361975393139	0.0646618868425678	0.0035503606093466	0.0827574818562722	0.00308459705057976	0.0914641220501217	0.00541947851691645	0.0876312391544274	0.0123501836151213	0.0554499377856641	0.00268306150575794	0.0534519268175575	0.000753905878950036	0.0487814753073408	0.00934884005634784	0.0591767530949281	0.000924636767108252	0.0602119653030077	0.000912302504591026	0.0599854912119238	0.000539022385729739	0.0468718335230644	0.00189528409269001	0.0447989	0.00702019	0.0602461457703101	0.000628499285234234	0.13543116363736	0.0394373344552357	0.0776714322258601	0.0130498350610993	0.119661695478473	0.0202013371214479	0.119661695478473	0.0202013371214479
Na2O	0.00274759133708587	0.000484869059485742	0.00195096446678426	0.000678596336272786	0.00432708469458181	0.00161205116072656	0.00432858592417822	0.00114840034723096	0.00569734789339017	0.00164014560567293	0.00664176770860947	0.000699133443011523	0.00484177778779009	0.000704258587314922	0.00446586131014566	0.000612961356294502	0.00514549358414573	0.000784905801150708	0.014980844208088	0.00338277127237382	0.0108512850117991	0.00455936345033575	0	0	0.00681666858230833	0.000174786373905342	0	0	0	0	0	0	0.00946182854795027	0.000267787600413687	0.00388704213443511	0.000591506411761865	0.00327192	0.000838953	0	0	0	0	0	0	0	0	0	0
MgO	0.573156681513086	0.0135430475362945	0.456333287290173	0.00912927410983485	0.504708516290164	0.0138276305832922	0.392658260260965	0.035720900189773	0.449664796748993	0.0110159911836383	0.426743846424863	0.0302321679614592	0.418096715740084	0.0185429750910947	0.423555628585002	0.0179061979026717	0.415406345543979	0.0136770326802109	0.229439701511963	0.0916867200997598	0.332276202698697	0.127863247620764	0.486946407484505	0.0123277571515065	0.461014917577482	0.00416539272658174	0.558313983689279	0.0502200723859783	0.507682865454038	0.00849678435906339	0.534444354667097	0.00419172042876155	0.41748906248963	0.00247034948218716	0.472911073919191	0.0100038881021367	0.466297	0.0375359	0.606425597677679	0.00618801630283347	0.361678314078583	0.0257528367137926	0.264930991981723	0.0468593895906931	0.422980876492336	0.0135849854130238	0.422980876492336	0.0135849854130238
Al2O3	0.0182736704270619	0.00294736619791321	0.0266576396737987	0.00139217847426028	0.0177416206507403	0.00324919215405999	0.0430122444781733	0.00531612010404389	0.040089606094443	0.00283355854594231	0.0513696008132084	0.00658720837728835	0.0438263893559926	0.00326423656986026	0.0389100742245915	0.00308725623122614	0.0528012245291378	0.00355188960157306	0.0900063150228088	0.0107514070814404	0.0737771528543812	0.0253314491768987	0.0592356509223028	0.00370222818264392	0.0490861731398314	0.000796853460062198	0.0157172880422863	0.00677463837379116	0.0329172403600161	0.00133965513093089	0.0226591662748742	0.00188826385623952	0.0479114747792076	0.000759638331720166	0.0325143258153586	0.00118140520340166	0.0328423	0.00489574	0.0154244132956616	0.00111501782860204	0.0855157084965637	0.00637264148690307	0.0526361019316975	0.00672504596426588	0.112196096775733	0.00442289605264702	0.112196096775733	0.00442289605264702
CaO	0.0483183052240393	0.00518015102217057	0.0481865517362156	0.00496865222182768	0.0627324925747751	0.00928328365456313	0.0821083197789948	0.00995844068663195	0.0790905399970755	0.00305295208673874	0.10547121157131	0.0105278040854147	0.0790995324159467	0.0051565500836964	0.0729705480187525	0.00464533992692324	0.126555481897893	0.00886755851773718	0.165675234394939	0.0303364065557183	0.163062438554109	0.050289342916255	0.0486013302206116	0.00249237590874931	0.0830648403399473	0.00173856642571983	0.0339321340652308	0.0153693261015311	0.0554005134262313	0.00257676806633634	0.026695148262618	0.00127119753631514	0.0955947831572892	0.000986530269941066	0.0737784818278701	0.00289510498311895	0.0692627	0.0127955	0.0157634570781184	0.000750640813243733	0.0342747157541346	0.00170823712366337	0.0106294696293353	0.00185204845470598	0.0292913085714498	0.00121127677982951	0.0292913085714498	0.00121127677982951
K2O	0	0	0	0	0	0	0	0	0	0	0	0	0	0	0	0	0	0	0	0	0	0	0	0	0.000919973985506185	0.0000574983740941366	0	0	0	0	0	0	0.00082219575798948	0.00005872826842782	0	0	0	0	0	0	0	0	0	0	0	0	0	0
TiO2	0	0	0	0	0	0	0	0	0	0	0	0	0	0	0	0	0	0	0	0	0	0	0	0	0.00488106264497152	0.000203377610207147	0	0	0	0	0	0	0.00567789516344539	0.000207727871833368	0	0	0	0	0	0	0	0	0	0	0	0	0	0
P2O3	0	0	0	0	0	0	0	0	0	0	0	0	0	0	0	0	0	0	0	0	0	0	0	0	0.000228972797441346	0.0000114486398720673	0	0	0	0	0	0	0.000350805812929296	0.0000779568473176214	0	0	0	0	0	0	0	0	0	0	0	0	0	0
V2O3	0	0	0	0	0	0	0	0	0	0	0	0	0	0	0	0	0	0	0	0	0	0	0.0109812102764818	0.000588279121954381	0	0	0	0	0	0	0	0	0	0	0	0	0	0	0	0	0	0	0	0	0	0	0	0
Cr2O3	0	0	0	0	0	0	0	0	0	0	0	0	0	0	0	0	0.0000265087860227082	1.55934035427696E-06	0.0000368662698388637	2.30414186492898E-06	0.0000190215931131098	1.08694817789199E-06	0.00384236159584072	0.000192118079792036	0	0	0	0	0	0	0	0	0	0	0	0	1.35004e-05	1.00003e-06	0	0	0	0	0	0	0	0	0	0
MnO	0	0	0	0	0	0	0	0	0	0	0	0	0	0	0	0	0	0	0	0	0	0	0.00645496185752608	0.000272744867219412	0	0	0	0	0	0	0	0	0	0	0	0	0	0	0	0	0	0	0	0	0	0	0	0
CoO	0	0	0	0	0	0	0	0	0	0	0	0	0	0	0	0	0	0	0	0	0	0	0	0	0	0	0	0	0	0	0	0	0	0	0	0	0	0	0	0	0	0	0	0	0	0	0	0
Ga2O3	0	0	0	0	0	0	0	0	0	0	0	0	0	0	0	0	0	0	0	0	0	0	0	0	0	0	0	0	0	0	0	0	0	0	0	0	0	0	0	0	0	0	0	0	0	0	0	0
MoO2	0	0	0	0	0	0	0	0	0	0	0	0	0	0	0	0	0	0	0	0	0	0	0	0	0	0	0	0	0	0	0	0	0	0	0	0	0	0	0	0	0	0	0	0	0	0	0	0
BaO	0	0	0	0	0.00898559360293907	0.00202347336860078	0	0	0	0	0	0	0	0	0	0	0	0	0	0	0	0	0	0	0	0	0	0	0	0	0	0	0	0	0	0	0	0	0	0	0	0	0	0	0	0	0	0
W2O3	0	0	0	0	0	0	0	0	0	0	0	0	0	0	0	0	0	0	0	0	0	0	0	0	0	0	0	0	0	0	0	0	0	0	0	0	0	0	0	0	0	0	0	0	0	0	0	0
Mn	0	0	0	0	0	0	0	0	0	0	0	0	0	0	0	0	0.0004545573920926	0.0000216455900996476	0.000919187021958008	0.0000436150425602851	0.00072320472337441	0.0000174885921726387	0	0	0	0	0	0	0	0	0	0	0	0	0	0	0.000253655	6.62533e-06	0	0	0	0	0	0	0	0	0	0
Co	0	0	0	0	0	0	0	0	0	0	0	0	0	0	0	0	0	0	0	0	0	0	0	0	0	0	0.0001896426654673	5.09277897194028E-06	0	0	0	0	0	0	0	0	0	0	0	0	0	0	0	0	0	0	0	0
Ni	0	0	0	0	0	0	0	0	0	0	0	0	0	0	0	0	0.0000672289217618441	0.0000156560502733062	0.0000765462834636459	0.0000142886395798806	0.0000914778757003191	6.74047505160246E-06	0	0	0	0	0.0000696251641910777	2.16348605231971E-06	0	0	0	0	0	0	0	0	0.00023477	2.21481e-05	0	0	0	0	0	0	0	0	0	0
Cu	0	0	0	0	0	0	0	0	0	0	0	0	0	0	0	0	0.000228814559798202	0.0000102073409575406	0.000285629831963308	0.0000207387996805042	0.000352197072250623	0.0000320179156591475	0	0	0	0	0	0	0	0	0	0	0	0	0	0	7.28256e-05	3.27306e-06	0	0	0	0	0	0	0	0	0	0
Ge	0	0	0	0	0	0	0	0	0	0	0	0	0	0	0	0	0	0	0	0	0	0	0	0	0	0	0	0	0	0	0	0	0	0	0	0	0	0	0	0	0	0	0	0	0	0	0	0
Mo	0	0	0	0	0	0	0	0	0	0	0	0	0	0	0	0	0	0	0	0	0	0	0	0	0	0	0.0000143239132460545	1.91510927188372E-06	0	0	0	0	0	0	0	0	0	0	0	0	0	0	0	0	0	0	0	0
Sn	0	0	0	0	0	0	0	0	0	0	0	0	0	0	0	0	0.0000300521968383735	3.64269052586346E-06	0.0000797294808550158	4.03693573949447E-06	0.000189484871267403	0.0000104740381102585	0	0	4.59933844900405E-06	0.0000456283576290084	0	0	0	0	0	0	0.00116371065599757	0.000120239226771075	0	0	2.27771e-05	2.1901e-06	0	0	0	0	0	0	0	0	0	0
Sb	0	0	0	0	0	0	0	0	0	0	0	0	0	0	0	0	0	0	0	0	0	0	0	0	0	0	0	0	0	0	0	0	0	0	0	0	0	0	0	0	0	0	0	0	0	0	0	0
W	0	0	0	0	0	0	0	0	0	0	0	0	0	0	0	0	0.000408984371684905	0.0000817380699700961	0.00038025943537077	0.0000394270708482118	0.00272654969371243	0.000158016297504587	0	0	0	0	0.0000473524851534071	2.97253429455873E-06	0	0	0	0	0	0	0	0	2.489e-05	2.26273e-06	0	0	0	0	0	0	0	0	0	0
Au	0	0	0	0	0	0	0	0	0	0	0	0	0	0	0	0	2.00328329439403E-07	6.03729212009159E-08	0	0	4.30397706181184E-07	1.14772721648316E-07	0	0	0	0	0	0	0	0	0	0	0	0	0	0	4.75176e-07	1.58392e-07	0	0	0	0	0	0	0	0	0	0
Pb	0	0	0	0	0	0	0	0	0	0	0	0	0	0	0	0	0.0000999145224786264	0.0000046957216830686	0.000186185249284019	2.60196776949716E-06	0.0000897397635307628	4.36424381912524E-06	0	0	0	0	0	0	0	0	0	0	0	0	0	0	4.2913e-05	1.75667e-06	0	0	0	0	0	0	0	0	0	0
Bi	0	0	0	0	0	0	0	0	0	0	0	0	0	0	0	0	3.87977132074766E-06	7.75954264149532E-07	0	0	5.13839693605018E-06	1.08176777601056E-06	0	0	0	0	0	0	0	0	0	0	0	0	0	0	2.73697e-06	4.97631e-07	0	0	0	0	0	0	0	0	0	0
Te	0.0000628039695671197	0.0000227664389680809	9.47639707576973E-06	2.47210358498341E-06	0.0000214300139511422	8.2423130581316E-07	3.00359860047741E-06	4.29085514353915E-07	0.0000213841932403651	2.93508534671678E-06	0.0000106121648864643	1.69794638183429E-06	6.84157413529648E-06	1.28279515036809E-06	0.0000157373161706868	2.55199721686813E-06	0.0000203334071626294	2.54167589532867E-06	0.0000183089351721984	2.34729938105108E-06	0.0000372055205834204	4.87215150497172E-06	0	0	0	0	0	0	0	0	0	0	0	0	1.31752947404422E-06	3.48878521164357E-07	1.22251e-06	3.26003e-07	0	0	0.000229052117143115	0.0000106262295525672	0.000179444405879047	0.0000701448327356935	0.00013485755726894	9.01959438169595E-06	0.00013485755726894	9.01959438169595E-06
Se	0.000339319978035092	0.0000526421648166592	0.000072565542825088	5.32591140000646E-06	0.000150492925823209	6.65897901872605E-07	0.0000256527609265253	6.93317862879063E-07	0.000153793183821561	0.0000047425210870085	0.000113857227686024	3.42943456885615E-06	0.0000974190081776308	2.07274485484321E-06	0.00011889499844439	4.81078028387703E-06	0.000218344692595629	0.0000191650513877041	0.000288247210718884	0.0000159294511186751	0.000425106339413926	0.0000472340377126584	0	0	0	0	0	0	0	0	0	0	0	0	0.0000218855660290784	2.65279588231253E-06	2.04116e-05	2.63375e-06	0	0	0.000797115187755056	0.0000125541754720243	0.000436687386378283	0.000178021684842455	0.000429276600771381	0.0000230675858662208	0.000429276600771381	0.0000230675858662208
S	0.00187448225036594	0.000562344675109783	0.000311531516728718	0.000147567560555709	0.00180403421413322	0.000541210264239966	0.000922084215351864	0.000187831969793898	0.00126814601414674	0.000216919712946152	0.00116559062532917	0.00021960403085912	0.00114010232654762	0.000119115168445274	0.00120176698612871	0.000203115546951331	0.00396567353501671	0.00151876858791461	0.00467539884882275	0.00177665156195482	0.00529333684159145	0.0029113352628753	0.00126474706766502	0.000205094119080814	0.00102786180783306	0.000085655150652755	0.000940389597740401	0.000121285168347544	0.00100359685694688	0.0000809352303989415	0.000430030659230012	0.0000477811843588902	0.000966085876069821	0.0000878259887336201	0.000343010627756256	0.000196006073003575	0.00032467	0.000162335	0.000415870202936483	0.0000616104004350345	0.00351163352608666	0.000937441335427601	0.00231894759310048	0.000354952638831339	0.00117740795125346	0.000202824379729968	0.00117740795125346	0.000202824379729968
Total	1	0	1	0	1	0	1	0	1	0	1	0	1	0	1	0	1	0	1	0	1	0	1	0	1	0	1	0	1	0	1	0	1	0	1	0	1	0	1	0	1	0	1	0	1	0	1	0
Metal	Xi	σ	Xi	σ	Xi	σ	Xi	σ	Xi	σ	Xi	σ	Xi	σ	Xi	σ	Xi	σ	Xi	σ	Xi	σ	Xi	σ	Xi	σ	Xi	σ	Xi	σ	Xi	σ	Xi	σ	Xi	σ	Xi	σ	Xi	σ	Xi	σ	Xi	σ	Xi	σ	Xi	σ
Fe	0.733377509916127	0.0140604372774676	0.822698502545487	0.0077485142693241	0.713385467624352	0.00906331242430415	0.765718132751567	0.00706957988271831	0.782254085262086	0.0102777909012537	0.809819298296353	0.00357079755572771	0.798980363001263	0.00680975674245093	0.791049384397576	0.00704449107454503	0.771911686638539	0.0262616363977791	0.64394574331088	0.00836054539039665	0.544923587951572	0.0339844818292378	0.688724771421095	0.00428844814085364	0.646508096299884	0.00348602424441472	0.815189408176277	0.00540492538924129	0.675583488274823	0.00182097975276233	0.697834320642998	0.00545893862302214	0.634505111285057	0.00350887642518202	0.717225065911003	0.00719046650759594	0.717225	0.00719047	0.668943649962461	0.00178623137506665	0.547769261631247	0.000997654144176149	0.630610408238958	0.0260975136181073	0.594331265488673	0.00475721724696898	0.594331265488673	0.00475721724696898
Ni	0.0513863606444381	0.00301230389984637	0.0458939861070446	0.00110587918330228	0.054319331167163	0.00266707027007347	0.0428925987718725	0.00157243742951875	0.0363093422688877	0.000814922893815435	0.029236634049597	0.000357634667273357	0.0374558085149069	0.000798820560744461	0.0274362481490231	0.000893688864789026	0.0424403044449375	0.00209817235458118	0.0357531665225856	0.00148607293614659	0.0355089336420837	0.0115790001006795	0.003019464092059	0.000163214275246433	0	0	0.0188739849749146	0.000632317603343574	0.0831657179913206	0.00173261912481918	0.0761794126824752	0.00346270057647615	0	0	0.0605705992890659	0.001185870166804	0.0605706	0.00118587	0.067982274643039	0.00169955686607598	0	0	0	0	0	0	0	0
Si	0.000555460271215584	0.000185153423738528	0.000577776098500629	0.000192592032833543	0.000557373528080549	0.00018579117602685	0.000547688980183631	0.000365125986789088	0	0	0	0	0	0	0	0	0	0	0	0	0	0	0	0	0.000198048804831598	0.0000396097609663196	0	0	0.000832804033733052	0.0000362088710318718	0.0025327648113687	0.0016282059501656	0.000797388352559484	0.000199347088139871	0	0	0	0	0.00479491981626513	0.000177589622824635	0.0837685440905218	0.000858657299184132	0.0588676327189863	0.0201048934914529	0.114156900896862	0.00212360408832836	0.114156900896862	0.00212360408832836
P	0	0	0	0	0	0	0	0	0	0	0	0	0	0	0	0	0	0	0	0	0	0	0	0	0.000179576441005212	0.0000179576441005212	0	0	0	0	0	0	0.000180753631123145	0.0000180753631123144	0	0	0	0	0	0	0	0	0	0	0	0	0	0
Mg	0	0	0	0	0	0	0	0	0	0	0	0	0	0	0	0	0	0	0	0	0	0	0	0	0.00228850058987674	0	0	0	0	0	0	0	0.00253385281524341	0.000460700511862438	0	0	0	0	0	0	0.010791525792765	0.000226486712634249	0.0859910263977508	0.0132462155927767	0.0110660510112558	0.000792071156700191	0.0110660510112558	0.000792071156700191
Al	0	0	0	0	0	0	0	0	0	0	0	0	0	0	0	0	0	0	0	0	0	0	0	0	0	0	0	0	0	0	0	0	0	0	0	0	0	0	0	0	0.00215376440240478	0.000192805204686111	0.00723732653858595	0.00247262765337247	0.0020303133560555	0.000289170675517775	0.0020303133560555	0.000289170675517775
V	0	0	0	0	0	0	0	0	0	0	0	0	0	0	0	0	0	0	0	0	0	0	0.00789801125192636	0.00188047886950628	0	0	0	0	0	0	0	0	0	0	0	0	0	0	0	0	0	0	0	0	0	0	0	0
Cr	0	0	0	0	0	0	0	0	0	0	0	0	0	0	0	0	0	0	0	0	0	0	0.00810638433936669	0.00175024207327235	0	0	0	0	0	0	0	0	0	0	0	0	0	0	0	0	0	0	0	0	0	0	0	0
Mn	0	0	0	0	0	0	0	0	0	0	0	0	0	0	0	0	0	0	0	0	0	0	0.00235399411463877	0.000435924836044217	0	0	0	0	0	0	0	0	0	0	0	0	0	0	0	0	0	0	0	0	0	0	0	0
Co	0	0	0	0	0	0	0	0	0	0	0	0	0	0	0	0	0	0	0	0	0	0	0	0	0	0	0.0199241444714562	0.000762359987888991	0	0	0	0	0	0	0	0	0	0	0	0	0	0	0	0	0	0	0	0
Cu	0	0	0	0	0	0	0	0	0	0	0	0	0	0	0	0	0.011627611180005	0.00184984723318262	0.0155020995791102	0.00129184163159252	0.0187751633916377	0.00435710542843912	0	0	0	0	0	0	0	0	0	0	0	0	0.0021063565612139	0	0.00210636	0.000168509	0	0	0	0	0	0	0	0	0	0
Ga	0	0	0	0	0	0	0	0	0	0	0	0	0	0	0	0	0	0	0	0	0	0	0	0	0	0	0	0	0	0	0	0	0	0	0	0	0	0	0	0	0	0	0	0	0	0	0	0
Ge	0	0	0	0	0	0	0	0	0	0	0	0	0	0	0	0	0	0	0	0	0	0	0	0	0	0	0	0	0	0	0	0	0	0	0	0	0	0	0	0	0	0	0	0	0	0	0	0
Mo	0	0	0	0	0	0	0	0	0	0	0	0	0	0	0	0	0	0	0	0	0	0	0	0	0	0	0.0173854492806339	0.000342614010018157	0	0	0	0	0	0	0	0	0	0	0	0	0	0	0	0	0	0	0	0
Sn	0	0	0	0	0	0	0	0	0	0	0	0	0	0	0	0	0.00330077197315089	0.000801616050622358	0.00669918398291141	0.00103729300380564	0.00822693417599572	0.00457994273715226	0	0	0.0247864894421269	0.000281132205392743	0	0	0	0	0	0	0.0299482013832807	0.00089608791540525	0.00333752489895661	0	0.00333753	9.02034e-05	0	0	0	0	0	0	0	0	0	0
Sb	0	0	0	0	0	0	0	0	0	0	0	0	0	0	0	0	0	0	0	0	0	0	0	0	0	0	0	0	0	0	0	0	0	0	0	0	0	0	0	0	0	0	0	0	0	0	0	0
W	0	0	0	0	0	0	0	0	0	0	0	0	0	0	0	0	0.00207049263205788	0.00045672631589512	0.00251177081596294	0.000251177081596294	0.000410747421011738	0.000958410649027388	0	0	0	0	0.00613193543075381	0.000652456936807857	0	0	0	0	0	0	0.00192213560630272	0	0.00192214	0.000262109	0	0	0	0	0	0	0	0	0	0
Au	0	0	0	0	0	0	0	0	0	0	0	0	0	0	0	0	0.00269977958127129	0.000909399437901909	0	0	0.00339918775511672	0.00209573981894415	0	0	0	0	0	0	0	0	0	0	0	0	0	0	0.00339774	0.00057082	0	0	0	0	0	0	0	0	0	0
Pb	0	0	0	0	0	0	0	0	0	0	0	0	0	0	0	0	0.00213423446178203	0.000837484409053709	0.00304574031838348	0.000495242328192436	0.00189508393132118	0.000777470330798434	0	0	0	0	0	0	0	0	0	0	0	0	0.00118863408605972	0	0.00118863	0.000155039	0	0	0	0	0	0	0	0	0	0
Bi	0	0	0	0	0	0	0	0	0	0	0	0	0	0	0	0	0.00281247947841474	0.00117856282904999	0	0	0.00269796862807457	0.00226436652713402	0	0	0	0	0	0	0	0	0	0	0	0	0	0	0.00143471	0.000153719	0	0	0	0	0	0	0	0	0	0
O	0	0	0	0	0	0	0	0	0	0	0	0	0	0	0	0	0	0	0.0359172184666696	0.0105827518696437	0.0503443504411012	0.0235989142692662	0.0508944630194577	0	0.0458910238294766	0.00451957052866057	0.0153182243072182	0.00140123137318175	0.0104877063306125	0.000635618565491668	0.0142909444685295	0.0012703061749804	0.0542404375531773	0.00384932137474161	0.0257678382923812	0	0.0257678	0.00937012	0.0342919245748662	0.0031174476886242	0.200153491136713	0.00275684765499986	0.126117443006456	0.0314504539723456	0.189805113644007	0.00877254375753111	0.189805113644007	0.00877254375753111
Te	0.00268967270984305	0.000489031401789645	0.00703671819900932	0.000763017636037155	0.00740163070021354	0.0016766124790539	0.00258775030967777	0.000482189498697721	0.00687216514464214	0.0010412371431276	0.00250867896375937	0.000329007077214344	0.00208215250240378	0.000204132598274881	0.00674164420747195	0.000781044145987604	0.00364109664100062	0.00100897858726523	0.00466428229097603	0.000442302631040831	0.00461592543773216	0.0019331653542639	0	0	0	0	0	0	0	0	0	0	0	0	0.00369242852521099	0.000125878245177647	0.00369243	0.000125878	0	0	0.0191097197741857	0.000165048853862484	0.0096714671736895	0.000420212839315182	0.00987105777216655	0.000248824212512151	0.00987105777216655	0.000248824212512151
Se	0.0152767869586122	0.00144866083228219	0.0143151826466403	0.00102740545310815	0.0150651070121161	0.00105720049207832	0.00324634777097997	0.00155824693007039	0.0137959636266591	0.001884326739251	0.00983479937282741	0.00172773502495617	0.00811401874991667	0.00138532027437602	0.0131515126594027	0.00179338808991855	0.00722998376893139	0.00141764387626106	0.0178666269012707	0.000649695523682571	0.0218012836868799	0.00407977238584887	0	0	0	0	0	0	0	0	0	0	0	0	0.0085425692231993	0.000542385347504717	0.00854246	0.000542379	0	0	0.0451621762547981	0.000478120854293772	0.026546475818798	0.00172609194618848	0.0270371570360971	0.00120106860351636	0.0270371570360971	0.00120106860351636
S	0.196714209499764	0.0197849411038509	0.109477834403318	0.00691616519342998	0.209271089968074	0.0126929588005519	0.185007481415719	0.0105535814809312	0.160768443697725	0.00762407052587151	0.148600589317463	0.00540068221087697	0.15336765723151	0.0113726017014891	0.161621210586526	0.0101422217169682	0.15013155919991	0.0284551676157969	0.23409416781125	0.00736044546774948	0.307400833537473	0.0659388917700403	0.239002911761456	0.00746884099254551	0.280148264592799	0.00242852984786328	0.107176853358746	0.00168191662407509	0.229930283369511	0.0063429043688141	0.209162557394629	0.00792282414373595	0.277794254979559	0.00384127819582043	0.170814403644838	0.00701290806753	0.170814	0.00701291	0.223987231003368	0.00311093376393567	0.0910915169173649	0.000260958675575508	0.0549582201067753	0.00221264998885025	0.051702140794883	0.00123875888855462	0.051702140794883	0.00123875888855462
Total	1	0	1	0	1	0	1	0	1	0	1	0	1	0	1	0	1	0	1	0	1	0	1	0	1	0	1	0	1	0	1	0	1	0	1	0	1	0	1	0	1	0	1	0	1	0	1	0

## Sheet: S3. Compiled Studies - Se-Te
Table S3. Experiments compiled for Selenium and Tellurium multilinear regression.
Study	Rose-Weston et al., 2009		Rose-Weston et al., 2009		Rose-Weston et al., 2009		Rose-Weston et al., 2009		Jennings et al., 2021		Rose-Weston et al., 2009		Rose-Weston et al., 2009		Rose-Weston et al., 2009		Rose-Weston et al., 2009		Rose-Weston et al., 2009		Rose-Weston et al., 2009		Jennings et al., 2021		This study		This study		This study
Run	LRMS 53		LRMS 34		LRMS 41		LRMS 42		4At4**		BGI-J		GL-388		BGI-E		BGI-M		3B.7		3B.8		H2755		DH-16		DH-15		DH-13
Temperature (K)	2233		2233		2233		2233		2223		2473		2473		2473		2693		2693		2593		2593		3610		3820		4080
Pressure (GPa)	2.82		2.85		2.85		2.85		3.14		5		5		8		12		15		19		19		42.747		50.314		60.016
Time (min)	30		30		50		15		71		5		5		8		1.5		1.5		1.5		1.5		1		1		1
Capsule	MgO		MgO		MgO		MgO		MgO		MgO		MgO		MgO		MgO		MgO		MgO		MgO		DAC		DAC		DAC
Silicate	Xi	σ	Xi	σ	Xi	σ	Xi	σ	Xi	σ	Xi	σ	Xi	σ	Xi	σ	Xi	σ	Xi	σ	Xi	σ	Xi	σ	Xi	σ	Xi	σ	Xi	σ
SiO2	0.330215726206559	0.00595140985476968	0.354759358498195	0.00204805854554681	0.359329697536663	0.0042369532825447	0.397833311508393	0.0030874988795447	0.322448788637407	0.0211642291258508	0.32598157363526	0.00743653126117039	0.310498255572049	0.0173740031095471	0.344587161088492	0.00945462078439763	0.3677549543459	0.00409754823783732	0.347303099364931	0.00934295449502138	0.369671029056821	0.00601445437512866	0.382512	0.0133274	0.378562297202374	0.026076699717389	0.591196924846026	0.0269230111243652	0.314128480572714	0.0100992076529841
FeO	0.0693130088263336	0.00812433366391028	0.0692550273766947	0.00290424308353881	0.049153815927444	0.00248784651166511	0.0550579102829332	0.00311361975393139	0.0876312391544274	0.0123501836151213	0.051529293383777	0.00601402893603764	0.0415823373794817	0.00809506401563954	0.0368510969705968	0.00783615280409242	0.0755304949879495	0.00492590184704018	0.0429024716160681	0.00291225386797813	0.0468718335230644	0.00189528409269001	0.0447989	0.00702019	0.13543116363736	0.0394373344552357	0.0776714322258601	0.0130498350610993	0.119661695478473	0.0202013371214479
Na2O	0.00432708469458181	0.00161205116072656	0.00569734789339017	0.00164014560567293	0.00664176770860947	0.000699133443011523	0.00484177778779009	0.000704258587314922	0.0108512850117991	0.00455936345033575	0.00166365236970895	0.00079221541414712	0.000481222719600431	0.000240611359800215	0.00237322198144917	0.00024550572221888	0.00140684428780908	0.000165511092683421	0.00279952750093967	0.000329356176581138	0.00388704213443511	0.000591506411761865	0.00327192	0.000838953	0	0	0	0	0	0
MgO	0.504708516290164	0.0138276305832922	0.449664796748993	0.0110159911836383	0.426743846424863	0.0302321679614592	0.418096715740084	0.0185429750910947	0.332276202698697	0.127863247620764	0.546776168229637	0.0366628707144399	0.573039064025813	0.0408168560775864	0.506811557078337	0.0245353161942095	0.479429427737416	0.016540824205378	0.520312580218033	0.0145586245073172	0.472911073919191	0.0100038881021367	0.466297	0.0375359	0.361678314078583	0.0257528367137926	0.264930991981723	0.0468593895906931	0.422980876492336	0.0135849854130238
Al2O3	0.0177416206507403	0.00324919215405999	0.040089606094443	0.00283355854594231	0.0513696008132084	0.00658720837728835	0.0438263893559926	0.00326423656986026	0.0737771528543812	0.0253314491768987	0.0135800704594156	0.00486378410071269	0.0237916368085771	0.0106769845513901	0.0149235191007991	0.00238776305612785	0.0190150966302619	0.00181096158383447	0.0222728328972282	0.00155159060632376	0.0325143258153586	0.00118140520340166	0.0328423	0.00489574	0.0855157084965637	0.00637264148690307	0.0526361019316975	0.00672504596426588	0.112196096775733	0.00442289605264702
CaO	0.0627324925747751	0.00928328365456313	0.0790905399970755	0.00305295208673874	0.10547121157131	0.0105278040854147	0.0790995324159467	0.0051565500836964	0.163062438554109	0.050289342916255	0.0561232127614508	0.0189120342534686	0.0432569506622163	0.0184373888068463	0.0909870430874104	0.00985843707408323	0.0558829761035525	0.00521330546301554	0.0626998135530787	0.00455005903868496	0.0737784818278701	0.00289510498311895	0.0692627	0.0127955	0.0342747157541346	0.00170823712366337	0.0106294696293353	0.00185204845470598	0.0292913085714498	0.00121127677982951
Cr2O3	0	0	0	0	0	0	0	0	0.0000190215931131098	1.08694817789199E-06	0	0	0	0	0	0	0	0	0	0	0	0	1.35004e-05	1.00003e-06	0	0	0	0	0	0
BaO	0.00898559360293907	0.00202347336860078	0	0	0	0	0	0	0	0	0	0	0	0	0	0	0	0	0	0	0	0	0	0	0	0	0	0	0	0
Mn	0	0	0	0	0	0	0	0	0.00072320472337441	0.0000174885921726387	0	0	0	0	0	0	0	0	0	0	0	0	0.000253655	6.62533e-06	0	0	0	0	0	0
Ni	0	0	0	0	0	0	0	0	0.0000914778757003191	6.74047505160246E-06	0	0	0	0	0	0	0	0	0	0	0	0	0.00023477	2.21481e-05	0	0	0	0	0	0
Cu	0	0	0	0	0	0	0	0	0.000352197072250623	0.0000320179156591475	0	0	0	0	0	0	0	0	0	0	0	0	7.28256e-05	3.27306e-06	0	0	0	0	0	0
Sn	0	0	0	0	0	0	0	0	0.000189484871267403	0.0000104740381102585	0	0	0	0	0	0	0	0	0	0	0	0	2.27771e-05	2.1901e-06	0	0	0	0	0	0
W	0	0	0	0	0	0	0	0	0.00272654969371243	0.000158016297504587	0	0	0	0	0	0	0	0	0	0	0	0	2.489e-05	2.26273e-06	0	0	0	0	0	0
Au	0	0	0	0	0	0	0	0	4.30397706181184E-07	1.14772721648316E-07	0	0	0	0	0	0	0	0	0	0	0	0	4.75176e-07	1.58392e-07	0	0	0	0	0	0
Pb	0	0	0	0	0	0	0	0	0.0000897397635307628	4.36424381912524E-06	0	0	0	0	0	0	0	0	0	0	0	0	4.2913e-05	1.75667e-06	0	0	0	0	0	0
Bi	0	0	0	0	0	0	0	0	5.13839693605018E-06	1.08176777601056E-06	0	0	0	0	0	0	0	0	0	0	0	0	2.73697e-06	4.97631e-07	0	0	0	0	0	0
Te	0.0000214300139511422	8.2423130581316E-07	0.0000213841932403651	2.93508534671678E-06	0.0000106121648864643	1.69794638183429E-06	6.84157413529648E-06	1.28279515036809E-06	0.0000372055205834204	4.87215150497172E-06	0.0000234729143288314	0.0000169312824666981	0.000336201432021856	0.000102847251510742	3.17997892526728E-06	1.58998946263364E-06	4.42164310923523E-06	4.01967555385021E-07	0.0000103985565865278	5.19927829326392E-06	1.31752947404422E-06	3.48878521164357E-07	1.22251e-06	3.26003e-07	0.000229052117143115	0.0000106262295525672	0.000179444405879047	0.0000701448327356935	0.00013485755726894	9.01959438169595E-06
Se	0.000150492925823209	6.65897901872605E-07	0.000153793183821561	0.0000047425210870085	0.000113857227686024	3.42943456885615E-06	0.0000974190081776308	2.07274485484321E-06	0.000425106339413926	0.0000472340377126584	0.0000348187953981482	0.0000124352840707672	0.000797542645363046	0.000074907320282717	0.000014772385320176	3.21138811308175E-06	0	0	0.0000917648992814288	0.0000174482554971731	0.0000218855660290784	2.65279588231253E-06	2.04116e-05	2.63375e-06	0.000797115187755056	0.0000125541754720243	0.000436687386378283	0.000178021684842455	0.000429276600771381	0.0000230675858662208
S	0.00180403421413322	0.000541210264239966	0.00126814601414674	0.000216919712946152	0.00116559062532917	0.00021960403085912	0.00114010232654762	0.000119115168445274	0.00529333684159145	0.0029113352628753	0.00428773745102259	0.00140882801962171	0.00621678875487783	0.00328668133674339	0.0034484483286698	0.00124966705488493	0.000975784264001637	0.000143968170098602	0.00160751139385335	0.000525226495021393	0.000343010627756256	0.000196006073003575	0.00032467	0.000162335	0.00351163352608666	0.000937441335427601	0.00231894759310048	0.000354952638831339	0.00117740795125346	0.000202824379729968
Total	1	0	1	0	1	0	1	0	1	0	1	0	1	0	1	0	1	0	1	0	1	0	1	0	1	0	1	0	1	0
Metal	Xi	σ	Xi	σ	Xi	σ	Xi	σ	Xi	σ	Xi	σ	Xi	σ	Xi	σ	Xi	σ	Xi	σ	Xi	σ	Xi	σ	Xi	σ	Xi	σ	Xi	σ
Fe	0.713385467624352	0.00906331242430415	0.782254085262086	0.0102777909012537	0.809819298296353	0.00357079755572771	0.798980363001263	0.00680975674245093	0.544923587951572	0.0339844818292378	0.729080851969956	0.00886278706809287	0.659329278744732	0.00849674935488379	0.695284539322013	0.00845159488641021	0.767548916046382	0.0102704188373503	0.704478175227621	0.0152509057700211	0.717225065911003	0.00719046650759594	0.717225	0.00719047	0.547769261631247	0.000997654144176149	0.630610408238958	0.0260975136181073	0.594331265488673	0.00475721724696898
Ni	0.054319331167163	0.00266707027007347	0.0363093422688877	0.000814922893815435	0.029236634049597	0.000357634667273357	0.0374558085149069	0.000798820560744461	0.0355089336420837	0.0115790001006795	0.051750345274867	0.00221914002036308	0.0561518184109258	0.00131811780307337	0.056022397409231	0.00259114756757209	0.0502947327892274	0.00170338667200592	0.0542580573007426	0.00144207461264432	0.0605705992890659	0.001185870166804	0.0605706	0.00118587	0	0	0	0	0	0
Si	0.000557373528080549	0.00018579117602685	0	0	0	0	0	0	0	0	0	0	0.000367286395897148	0.000183643197948574	0	0	0	0	0	0	0	0	0	0	0.0837685440905218	0.000858657299184132	0.0588676327189863	0.0201048934914529	0.114156900896862	0.00212360408832836
Mg	0	0	0	0	0	0	0	0	0	0	0	0	0	0	0	0	0	0	0	0	0	0	0	0	0.010791525792765	0.000226486712634249	0.0859910263977508	0.0132462155927767	0.0110660510112558	0.000792071156700191
Al	0	0	0	0	0	0	0	0	0	0	0	0	0	0	0	0	0	0	0	0	0	0	0	0	0.00215376440240478	0.000192805204686111	0.00723732653858595	0.00247262765337247	0.0020303133560555	0.000289170675517775
Cu	0	0	0	0	0	0	0	0	0.0187751633916377	0.00435710542843912	0	0	0	0	0	0	0	0	0.00233090122383601	0	0.0021063565612139	0	0.00210636	0.000168509	0	0	0	0	0	0
Sn	0	0	0	0	0	0	0	0	0.00822693417599572	0.00457994273715226	0	0	0	0	0	0	0	0	0.00374322590775545	0	0.00333752489895661	0	0.00333753	9.02034e-05	0	0	0	0	0	0
W	0	0	0	0	0	0	0	0	0.000410747421011738	0.000958410649027388	0	0	0	0	0.00416479186001175	0	0	0	0.00221566843568961	0	0.00192213560630272	0	0.00192214	0.000262109	0	0	0	0	0	0
Pt	0	0	0	0	0	0	0	0	0	0	0	0	0	0	0.00112905994635399	0	0	0	0	0	0	0	0	0	0	0	0	0	0	0
Au	0	0	0	0	0	0	0	0	0.00339918775511672	0.00209573981894415	0	0	0	0	0	0	0	0	0.0036256655542059	0	0.00339773909831189	0	0.00339774	0.00057082	0	0	0	0	0	0
Pb	0	0	0	0	0	0	0	0	0.00189508393132118	0.000777470330798434	0	0	0	0	0	0	0	0	0.000919108551109314	0	0.00118863408605972	0	0.00118863	0.000155039	0	0	0	0	0	0
Bi	0	0	0	0	0	0	0	0	0.00269796862807457	0.00226436652713402	0	0	0	0	0	0	0	0	0.00149348378758129	0	0.00143470486345673	0	0.00143471	0.000153719	0	0	0	0	0	0
O	0	0	0	0	0	0	0	0	0.0503443504411012	0.0235989142692662	0	0	0	0	0.00655567801364777	0	0	0	0.0281047770383865	0	0.0257678382923812	0	0.0257678	0.00937012	0.200153491136713	0.00275684765499986	0.126117443006456	0.0314504539723456	0.189805113644007	0.00877254375753111
Te	0.00740163070021354	0.0016766124790539	0.00687216514464214	0.0010412371431276	0.00250867896375937	0.000329007077214344	0.00208215250240378	0.000204132598274881	0.00461592543773216	0.0019331653542639	0.000898261967001174	0.000122490268227433	0.0122069044102232	0.000485042559346618	0.000904174935692678	0.000246593164279821	0.000701042260757606	0.000123713340133695	0.00460178539460844	0.000621862891163303	0.00369242852521099	0.000125878245177647	0.00369243	0.000125878	0.0191097197741857	0.000165048853862484	0.0096714671736895	0.000420212839315182	0.00987105777216655	0.000248824212512151
Se	0.0150651070121161	0.00105720049207832	0.0137959636266591	0.001884326739251	0.00983479937282741	0.00172773502495617	0.00811401874991667	0.00138532027437602	0.0218012836868799	0.00407977238584887	0.0018472552037608	0.000329867000671572	0.0203770697086025	0.000914355692052677	0.00239067654264444	0.00019922304522037	0.00159917155386192	0.00026652859231032	0.0101150693864996	0.000937821002721813	0.0085425692231993	0.000542385347504717	0.00854246	0.000542379	0.0451621762547981	0.000478120854293772	0.026546475818798	0.00172609194618848	0.0270371570360971	0.00120106860351636
S	0.209271089968074	0.0126929588005519	0.160768443697725	0.00762407052587151	0.148600589317463	0.00540068221087697	0.15336765723151	0.0113726017014891	0.307400833537473	0.0659388917700403	0.216423285584415	0.0131608754747279	0.251567642329619	0.0117419679603978	0.233548681970405	0.00817747485890774	0.179856137349771	0.017887152345917	0.184114082191965	0.0188073524819749	0.170814403644838	0.00701290806753	0.170814	0.00701291	0.0910915169173649	0.000260958675575508	0.0549582201067753	0.00221264998885025	0.051702140794883	0.00123875888855462
Total	1	0	1	0	1	0	1	0	1	0	1	0	1	0	1	0	1	0	1	0	1	0	1	0	1	0	1	0	1	0

## Sheet: S4. Resgression parameters
Table S4. Parameters and coefficients obtained by multilinear regression on compiled data.
Parameter considering oxygen dissolved on metal liquid (Eq. 6)
Elements	a (intercept)			b (1/T)			c (P/T)			d (Log10 (1-XO))			R2
	coefficient	σ	p-value	coefficient	σ	p-value	coefficient	σ	p-value	coefficient	σ	p-value
S	-4.64	1.76	0.025	6016	3560	0.122	105.01	46.92	0.049	12.46	5.98	0.064	0.766
Se	-6.53	2.86	0.085	10240	6126	0.170	173.06	85.51	0.113	11.14	4.97	0.089	0.858
Te	-11.58	4.67	0.068	22280	10000	0.090	344.64	139.68	0.069	14.46	8.13	0.150	0.860
Parameter without considering oxygen dissolved on metal liquid (Eq. 5 and Eq. 7)
Elements	a (intercept)			b (1/T)			c (P/T)			R2
	coefficient	σ	p-value	coefficient	σ	p-value	coefficient	σ	p-value
S	-9.00	1.36	< 0.001	14530	2784	< 0.001	220.27	46.36	< 0.001	0.329
Se	-10.31	1.20	< 0.001	18130	2601	< 0.001	233.66	39.70	< 0.001	0.753
Te	-12.57	1.54	< 0.001	24510	3394	< 0.001	278.12	49.74	< 0.001	0.772
Regression parameters obtained in this study and in Rose-Weston et al. (9). n.r.: not reported
Study	Elements	a (intercept)		b (1/T)		c (P/T)
		Coefficient	σ	Coefficient	σ	Coefficient	σ
This Study	S	-9.00	1.36	14530	2784	220.27	46.36
	Se	-10.31	1.20	18130	2601	233.66	39.70
	Te	-12.57	1.54	24510	3394	278.12	49.74
Rose-Weston et al., 2009	S	-4.37	n.r.	13686	n.r.	217.49	n.r.
	Se	-4.15	n.r.	12545	n.r.	313.94	n.r.
	Te	-4.94	n.r.	15069	n.r.	422.98	n.r.

## Sheet: S5. Meteorites Composition
Table S5. Meteorite composition (in ppm) for Late Veneer input in accretion model
Type	Meteorite	S	σ	Se	σ	Te	σ	References
CI	Orgueil	54400		21.40		-		126
	Orgueil	-		19.95		2.38		128
	Orgueil	53500		19.50		2.26		1
	Orgueil	-		18.50		2.22		129
	Orgueil	-		20.90		2.31		130
	Tagish Lake	38000		14.3		1.50		127
	Tagish Lake	-		14		1.67		128
	Tagish Lake	-		12.60		1.52		129
	Mean	48633	9220	17.64	3.47	1.98	0.40
CM	Murchison	30300		12.80		-		126
	Murchison	-		13.10		1.60		128
	Murchison	-		12.50		1.52		129
	Murchison	-		14.10		1.56		16
	Mighei	-		13.50		1.49		16
	Nogoya	34600		13.50		-		126
	Mean	32450	3041	13.25	0.57	1.54	0.05
OC	Zaoyang	24900						126
	Wuan	22100						126
	Zaodong	20000						126
	Sinawan 001	25600						126
	Y 74442	22400						126
	Eagle			10				48
	Atlanta			9				48
	Dar Al Gani 300			8				48
	Bath 3			6.5				48
	Bath 1			8				48
	Bath 2			7.9				48
	Djoumine			9.2				48
	Homestead			8.7				48
	Mt Tazer			8.8				48
	Borkut			9.6				48
	Dar Al Gani 298			5.9				48
	Soko Banja 1			6.8				48
	Soko Banja 2			7.1				48
	Bremervörde					0.494	0.022	131
	Ochansk					0.402	0.013	131
	Nadiabondi					0.299	0.008	131
	Gao-Guenie					0.375	0.013	131
	Richardton					0.379	0.016	131
	Kernouve					0.401	0.013	131
	Estacado					0.437	0.015	131
	Zhovtnevyi					0.334	0.01	131
	Tennasilm					0.458	0.031	131
	Bjurböle					0.643	0.038	131
	Ergheo					0.367	0.017	131
	Barwell					0.4	0.013	131
	Knyahinya					0.359	0.014	131
	Leedey					0.344	0.01	131
	Kunashak					0.289	0.01	131
	Ramsdorf					0.598	0.031	131
	Aumale					0.325	0.008	131
	Parnallee					0.286	0.007	131
	Soko-Banja					0.3	0.008	131
	Tuxtuac					0.262	0.007	131
	Mean	23000	2266.05	8.12	1.25	0.39	0.1

## Sheet: S6. Statistical analyses LV
Table S6. t-test and Bayesian inference analyses results for a late veneer increment
Element	Increment (wt%)	CI			CM			OC
		Overlap	t-stat	p-value	Overlap	t-stat	p-value	Overlap	t-stat	p-value
S	0	0.35	13.23	5.00016e-29	0.35	13.23	5.00016e-29	0.35	13.23	5.00016e-29
	0.1	0.97	-1.49	0.13655	0.76	3.65	0.000333564	0.62	6.65	2.76353e-10
	0.2	0.31	-16.22	3.61371e-38	0.74	-5.93	1.35754e-08	0.94	0.08	0.940085
	0.25	0.14	-23.58	2.42004e-59	0.52	-10.72	2.04873e-21	0.88	-3.21	0.00153187
	0.3	0.05	-30.94	1.1041e-77	0.34	-15.5	5.39754e-36	0.71	-6.5	6.33738e-10
	0.4	0	-45.67	6.23388e-107	0.11	-25.08	2.56659e-63	0.42	-13.08	1.44524e-28
	0.5	0	-60.39	2.7015e-129	0.03	-34.66	6.60934e-86	0.22	-19.66	2.24666e-48
Se	0	0.91	0.64	0.522457	0.91	0.64	0.522457	0.91	0.64	0.522457
	0.1	0.8	-4.7	4.8668e-06	0.88	-3.27	0.00126762	0.96	-1.75	0.0808598
	0.2	0.55	-10.04	1.97865e-19	0.68	-7.18	1.3734e-11	0.83	-4.15	4.93706e-05
	0.25	0.44	-12.71	1.92818e-27	0.59	-9.14	7.8024e-17	0.77	-5.35	2.44799e-07
	0.3	0.34	-15.38	1.2786e-35	0.5	-11.09	1.54534e-22	0.71	-6.55	4.99349e-10
	0.4	0.19	-20.72	1.96379e-51	0.36	-15	1.83635e-34	0.6	-8.94	2.76998e-16
	0.5	0.1	-26.06	7.56238e-66	0.24	-18.91	3.26939e-46	0.49	-11.34	2.86472e-23
Te	0	0.62	6.64	3.03719e-10	0.62	6.64	3.03719e-10	0.62	6.64	3.03719e-10
	0.1	0.88	1.38	0.17058	0.78	3.18	0.00170492	0.66	5.77	3.08691e-08
	0.2	0.85	-3.88	0.000139636	0.96	-0.27	0.784579	0.7	4.9	2.02327e-06
	0.25	0.71	-6.52	5.90442e-10	0.94	-2	0.0467547	0.72	4.46	1.36316e-05
	0.3	0.59	-9.15	7.39009e-17	0.85	-3.73	0.00025165	0.74	4.03	8.04798e-05
	0.4	0.38	-14.41	1.24439e-32	0.68	-7.18	1.35937e-11	0.79	3.16	0.00184018
	0.5	0.22	-19.67	2.11854e-48	0.52	-10.64	3.48778e-21	0.83	2.29	0.0231901
Maximum late veneer allowed		0.07			0,1			0,25
Highlighted and in bold are the statistically most favorable scenarios, where conditions for both tests are achieved (overlap ≥1 𝜎, p value ≥0.05)
In bold are those cases with only significant overlap is observed with p values < 0.05

## Sheet: S7. Starting Material - STD
Table S7 Starting Material (Standard) composition. Modified from LRMS34 (ref. 9).
	Silicate	Metal
	MORB (CH98-DR112)	Fe	S	Si	Se	Te
wt%	60	34.16	4	0.4	0.48	0.96

## Sheet: S8. Internal STD  EPMAvsXRF
Table S8. EPMA and Nano-XRF composition obtained for E595 internal standard.
Experiment	E595
Temperature (K)	1773
Pressure (GPa)	2
time duration (min)	60
Elemental wt%	EPMA (n=14)	σ	Nano XRF	σ
Na	1.438	0.178
Fe	7.337	0.724	7.1315	0.17687
Ti	0.718	0.134
Mg	12.286	0.146
Mn	0.112	0.036	0.12499	0.040986
Al	7.517	0.133
Cr	0.035	0.021
P	0.054	0.013
Si	19.382	0.353
S	0.085	0.011
K	0.057	0.013
Ca	7.603	0.211
Se	0.018	0.003	0.02242	0.0056744
Te	0.006	0.004	0.095792	0.059358
O	43.352	0.246
Total	100	0
